# Supplementary material for: Prebiotic Structural Diversity Shapes Gut Microbial Diversity, Community Composition, and Metabolic Activity In Vitro
Source: Foods. 2025 Nov 4;14(21):3774. doi: 10.3390/foods14213774 (PMC12608862; doi:10.3390/foods14213774)
Supplement: Supplementary file 1 [file foods-14-03774-s001.zip]

Archive with 1 entries (1 files):
- foods-3948059-supplementary.pdf
